# Supplementary material for: Identification and Validation of Stable Loci Underlying Productivity-Related Traits in Common Wheat
Source: Int J Mol Sci. 2026 Jun 5;27(11):5130. doi: 10.3390/ijms27115130 (PMC13257091; doi:10.3390/ijms27115130)
Supplement: Supplementary file 1 [file ijms-27-05130-s001.zip]

Archive with 2 entries (2 files):
- Suppl_Figures_04.06.2026_edt.pptx
- Supplementary_Tables_S1-S12_05.06.2026.xlsx
