# Supplementary material for: Identification and Validation of Stable Loci Underlying Productivity-Related Traits in Common Wheat
Source: Int J Mol Sci. 2026 Jun 5;27(11):5130. doi: 10.3390/ijms27115130 (PMC13257091; doi:10.3390/ijms27115130)
Supplement: Supplementary file 1 [file ijms-27-05130-s001.zip › Supplementary_Tables_S1-S12_05.06.2026.xlsx]

## Sheet: Table_S1_descr_stat_OT_ON
Table S1. Descriptive statistics of GNE, GWE and TGW in F2:3 populations of Ob2×Nsk15 and Ob2×T15, evaluated in 2017-20218. The table presents mean, standard deviation (SD), minimum and maximum values, median, coefficient of variation (CV), and results of the Shapiro–Wilk normality test (W and p-value).
Panel	Trait	Year	Mean	SD	Min	Max	Median	CV		Trait	Year	W	p-value
Ob2×Nsk15	GNE	2017	25.2315	3.17625	17.9	35.5	25.5	12.5884		GNE	2017	0.987737	0.550069
Ob2×Nsk15	GNE	2018	28.598	3.17263	21.4	36.67	28.33	11.0939		GNE	2018	0.983975	0.320964
Ob2×Nsk15	GWE	2017	0.777609	0.123807	0.51	1.11	0.765	15.9216		GWE	2017	0.984079	0.326142
Ob2×Nsk15	GWE	2018	1.14253	0.142194	0.83	1.56	1.13	12.4456		GWE	2018	0.984883	0.375983
Ob2×Nsk15	TGW	2017	30.6991	2.84215	22.96	37.56	30.775	9.25808		TGW	2017	0.993695	0.944609
Ob2×Nsk15	TGW	2018	40.0497	2.68489	32.23	47.14	39.96	6.7039		TGW	2018	0.978055	0.127451
	Trait	Year	Mean	SD	Min	Max	Median	CV		Trait	Year	W	p_value
Ob2×T15	GNE	2017	22.4655	4.00982	14.7	36.3	21.6	17.8488		GNE	2017	0.958714	0.00873312
Ob2×T15	GNE	2018	26.0639	3.03276	18.9	33.63	26.12	11.6359		GNE	2018	0.987333	0.586776
Ob2×T15	GWE	2017	0.74881	0.1506	0.41	1.12	0.735	20.112		GWE	2017	0.988953	0.698384
Ob2×T15	GWE	2018	1.16298	0.15635	0.75	1.61	1.16	13.4439		GWE	2018	0.986395	0.524787
Ob2×T15	TGW	2017	33.1198	3.56392	20.66	40.71	33.46	10.7607		TGW	2017	0.984732	0.424228
Ob2×T15	TGW	2018	44.7156	3.47475	37.36	51.9	44.98	7.77077		TGW	2018	0.98342	0.354865

## Sheet: Table_S2_descr_stat_panel1
Table S2. Descriptive statistics of GWE and Yield in 2005-2014 and GNE, GWE and TGW in 2017-20218 for panel 1. The table presents mean, standard deviation (SD), minimum and maximum values, median, coefficient of variation (CV), and results of the Shapiro–Wilk normality test (W and p-value).
Trait	Year	Mean	SD	Min	Max	Median	CV		Trait	Year	W	p_value
GWE	2005	1.06275	0.178724	0.54	1.5	1.03	16.8172		GWE	2005	0.964383615526764	0.013647001306493
GWE	2006	1.06868	0.233658	0.6	1.75	1.07	21.8641		GWE	2006	0.987194881693549	0.520046025290642
GWE	2007	1.11824	0.190646	0.67	1.54	1.13	17.0487		GWE	2007	0.989623588679054	0.696513356984977
GWE	2008	1.28527	0.26453	0.71	1.93	1.25	20.5816		GWE	2008	0.978491103339608	0.136918502717878
GWE	2009	1.09758	0.170999	0.68	1.97	1.1	15.5796		GWE	2009	0.726313172361492	9.89806547631946e-12
GWE	2010	1.32714	0.278222	0.7	2.11	1.32	20.964		GWE	2010	0.982774862600723	0.272879624836837
GWE	2011	1.19418	0.256593	0.65	1.85	1.15	21.4871		GWE	2011	0.974505147646284	0.070853860988809
GWE	2012	1.07813	0.197461	0.55	1.56	1.1	18.3151		GWE	2012	0.9197892448028	3.18120116467514e-05
GWE	2013	1.20802	0.167904	0.85	1.85	1.2	13.899		GWE	2013	0.969881044881308	0.0330827606296588
GWE	2014	1.38132	0.220445	0.93	2.07	1.36	15.959		GWE	2014	0.985141701318695	0.39053512189625
Yield	2005	18.1141	6.14929	7	38	17.75	33.9475		Yield	2005	0.941624462720454	0.000450580064821325
Yield	2006	17.5978	6.67542	0.7	31	18	37.9332		Yield	2006	0.980181789119095	0.17510930363888
Yield	2007	14.2766	6.87175	0.5	33	13	48.1329		Yield	2007	0.951523736111337	0.00181086267897782
Yield	2008	22.6522	6.84873	10	42	23	30.2343		Yield	2008	0.955886683600746	0.00345558362802519
Yield	2009	38.25	6.96833	22.5	50	38	18.2179		Yield	2009	0.96920099624066	0.028213240364811
Yield	2010	30.9348	6.6738	12	45	30	21.5738		Yield	2010	0.979111747778721	0.146793327882971
Yield	2011	33.1196	7.02522	15	45	33	21.2117		Yield	2011	0.973866848929942	0.061177222419935
Yield	2012	11.0995	3.98382	0.75	18	12	35.8921		Yield	2012	0.942656553946279	0.00051847741061255
Yield	2013	40.8228	6.58829	14	55	40	16.1387		Yield	2013	0.957760858028214	0.00459068114827851
Yield	2014	37.2609	5.34958	25	50	37.75	14.3571		Yield	2014	0.960166514848923	0.00664806465792791
Trait	Year	Mean	SD	Min	Max	Median	CV		Trait	Year	W	p_value
GNE	2017	29.3436	3.37672	19.5714	36.45	29.6962	11.5075		GNE	2017	0.979929929004148	0.168011813655443
GNE	2018	30.8435	3.55997	23.5333	41.1	30.4833	11.5421		GNE	2018	0.975484010952698	0.080173264919703
GWE	2017	0.828831	0.145685	0.452857	1.14625	0.837033	17.5772		GWE	2017	0.990785387121751	0.775448748400072
GWE	2018	1.19831	0.190608	0.784333	1.80433	1.20283	15.9064		GWE	2018	0.982967971398862	0.274383845925263
TGW	2017	27.8446	3.41918	21.2195	36.8508	28.2845	12.2795		TGW	2017	0.974671003391771	0.0699788307124222
TGW	2018	38.7088	3.81847	30.1553	48.5793	38.719	9.86459		TGW	2018	0.990271430315596	0.737956527779659

## Sheet: Table_S3_ON_QTLs
Table S3. QTL regions associated with grain number per ear (GNE), Grain weight per ear (GWE) and Thousand grain weight (TGW) identified in the Obskaya 2 × Novosibirskaya 15 (ON) population in 2017–2018. The table includes information on parental combination, trait, genetic interval, map position (cM), LOD score, associated SNP markers, chromosome assignment, physical position based on the IWGSC R…
Parents	trait	Interval	Coordinate, cM	Lod		Marker	Chr	Chromosome (RefSeq v1.1)	Position on RefSeq v1.1, bp	Obskaya_2	Novosibirskay_15
ON	GNE2017	26	121.61	3.097		Ex_c5979_1449	4A	4A	467297790	G	A
ON	GNE2017	27	122.21	3.103		RAC875_c42756_168	4A	4A	495799905	T	C
ON	GNE2017					Excalibur_rep_c70578_299	4A	4A	562406016	G	A
ON	GNE2017	25	117.61	3.057		wsnp_Ex_c9035_15054913	4A	4A	562407244	C	T
ON	GNE2017					BS00034174_51	4A	4A	562408760	C	T
ON	GNE2017	24	117.01	3.608		wsnp_Ex_c7528_12868250	4A	4A	562453442	G	A
ON	GNE2017					wsnp_Ex_rep_c104859_89444355	4A	4A	570477860	A	G
ON	GNE2017	23	115.9	3.608		BobWhite_rep_c63429_271	4A	4A	570478598	G	A
ON	GNE2017	22	111.39	3.116		BS00010339_51	4A	4A	583953306	G	T
ON	GNE2017	21	110.29	3.104		wsnp_BE442666A_Ta_2_1	4A	4A	584695568	C	T
ON	GNE2017	20	108.59	3.058		Excalibur_c32735_603	4A	4A	584799733	C	T
ON	GNE2017					Excalibur_c96303_224	4A	4A	584812071	C	T
ON	GNE2017	19	100.93	2.338		wsnp_Ex_c539_1072859	4A	4A	597688011	A	G
ON	GNE2017					CAP11_c5598_321	4A	4A	584523473	C	T
ON	GNE2017					tplb0051b16_1324	4A	4A	473688851	A	G
ON	GNE2017					Kukri_c39873_66	5A	6A	3746683	C	A
ON	GNE2017					RFL_Contig1896_1236	5A	3A	25000379	C	T
ON	GNE2017					tplb0037d04_2122	5A	5D	454416246	T	C
ON	GNE2017	11	138.2	2.011		Tdurum_contig71499_211	5A	5A	570933960	A	G
ON	GNE2017					GENE-2326_353	5A	5A	573650219	C	T
ON	GNE2017					Tdurum_contig64587_107	5A	5A	573956051	G	T
ON	GNE2017					Excalibur_c11656_1760	5A	5A	574482075	C	T
ON	GNE2017					wsnp_Ex_c898_1738424	5A	5A	574489175	C	T
ON	GNE2017	12	141.6	4.324		wsnp_Ex_c27046_36265198	5A	5A	574751044	G	A
ON	GNE2017					BS00089795_51	5A	5A	574751255	C	T
ON	GNE2017					Tdurum_contig56267_180	5A	5A	575603216	A	G
ON	GNE2017	13	142.2	4.324		Excalibur_c79344_151	5A	5A	575700038	T	G
ON	GNE2017					Ex_c101666_634	7BS	7B	24060479	T	G
ON	GNE2017	1	5.017	5.773		BS00010616_51	7BS	7B	63569824	T	C
ON	GNE2018					BS00110121_51	4A	1B	22074382	G	A
ON	GNE2018					Excalibur_c20050_133	4A	2A	30552236	A	G
ON	GNE2018					BobWhite_c2988_493	4A	2B	33839743	T	C
ON	GNE2018					D_F5XZDLF02G9H4M_286	4A	7D	43036956	G	A
ON	GNE2018					RAC875_c400_1363	4A	2B	412663783	T	C
ON	GNE2018					RAC875_c14085_1709	4A	4D	482773914	T	C
ON	GNE2018					wsnp_Ex_c12781_20280445	4A	3D	539906134	C	T
ON	GNE2018	20	108.59	6.424		Excalibur_c32735_603	4A	4A	584799733	C	T
ON	GNE2018					Excalibur_c96303_224	4A	4A	584812071	C	T
ON	GNE2018	19	100.93	6.471		wsnp_Ex_c539_1072859	4A	4A	597688011	A	G
ON	GNE2018					BS00107069_51	4A	4A	600900532	G	A
ON	GNE2018	18	95.71	5.837		RAC875_c94519_448	4A	4A	600904620	C	A
ON	GNE2018					Kukri_c35426_507	4A	3A	639086464	A	G
ON	GNE2018	4	32.18	2.555		RAC875_c35819_165	4A	4A	649808983	A	G
ON	GNE2018					TA006348-0950	4A	4A	649896956	A	G
ON	GNE2018					RAC875_c83401_115	4A	4A	650375502	T	C
ON	GNE2018					BS00063549_51	4A	4A	651627219	T	G
ON	GNE2018					Tdurum_contig14404_319	4A	1B	655100644	A	C
ON	GNE2018					RAC875_c48025_483	4A	4B	666053428	C	T
ON	GNE2018	5	43.78	6.742		Excalibur_c57078_255	4A	4A	671933913	C	T
ON	GNE2018	6	44.38	6.798		Excalibur_c53864_331	4A	4A	673446685	A	C
ON	GNE2018	7	55.36	6.483		Tdurum_contig15586_563	4A	4A	684514499	C	T
ON	GNE2018					wsnp_Ku_c8391_14261321	4A	7A	40534641	A	G
ON	GNE2018					wsnp_Ex_c8334_14049699	4A	3A	530444971	T	C
ON	GNE2018					RAC875_c52560_438	4A	7A	47515728	A	G
ON	GNE2018	17	69.56	4.547		RFL_Contig4336_184	4A	4A	627815349	G	A
ON	GNE2018					Tdurum_contig25432_1218	5B	5B	19439296	C	T
ON	GNE2018					Tdurum_contig25432_1377	5B	5B	19439455	G	A
ON	GNE2018					Kukri_rep_c109397_59	5B	5B	20667633	G	T
ON	GNE2018					Excalibur_c3730_2098	5B	5B	21749724	G	A
ON	GNE2018					Excalibur_c3730_546	5B	5B	21751407	T	C
ON	GNE2018	1	5.118	4.744		RAC875_c8661_692	5B	5B	26848461	A	G
ON	GNE2018					CAP7_c5481_96	5B	5B	26950939	T	C
ON	GNE2018					Excalibur_c97157_65	6B	1A	539702694	C	T
ON	GNE2018	27	91.04	4.119		wsnp_Ku_c43368_50890819	6B	6B	679243223	T	C
ON	GNE2018	26	74.01	3.419		Tdurum_contig569_263	6B	6B	704793345	A	G
ON	GNE2018	12	66.78	2.014		Ra_c9427_300	7A	7A	78434149	C	T
ON	GNE2018					wsnp_Ex_c41150_48040078	7A	7A	78434401	G	T
ON	GNE2018	13	83.58	6.289		RFL_Contig3425_378	7A	7A	100180882	C	T
ON	GNE2018					wsnp_Ex_c5341_9443380	7A	7A	108815547	C	T
ON	GNE2018					Ku_c11827_464	7A	7A	108816521	G	A
ON	GNE2018	14	85.29	6.289		wsnp_Ku_c6065_10682531	7A	7A	109843375	T	C
ON	GNE2018					Ex_c101666_634	7BS	7B	24060479	T	G
ON	GNE2018	1	5.017	3.473		BS00010616_51	7BS	7B	63569824	T	C
ON	GWE2017	11	43.77	3.048		wsnp_Ex_c28930_38008757	3A	3A	572321365	T	C
ON	GWE2017					Excalibur_c33545_134	3A	3A	572326572	T	C
ON	GWE2017	10	21.87	1.419		BS00064039_51	3A	3A	574016420	T	C
ON	GWE2017					IAAV902	3A	3A	574256873	A	G
ON	GWE2017	12	47.08	3.039		wsnp_Ku_c44716_51926415	3A	3A	600007677	A	G
ON	GWE2017					CAP7_c1467_220	6D	3A	1381332	G	A
ON	GWE2017	1	22.02	4.16		Ex_c5168_849	6D	6D	461925085	G	T
ON	GWE2017					GENE-3993_284	6D	6D	462464731	T	G
ON	GWE2018	10	91.93	2.719		wsnp_Ex_c10751_17505459	2A	2A	716903314	T	C
ON	GWE2018	11	99.59	7.055		BobWhite_c16923_64	2A	2A	719470627	C	T
ON	GWE2018					RAC875_c16333_340	2A	2A	721562448	G	A
ON	GWE2018					Excalibur_c9248_771	2B	2B	158618802	T	G
ON	GWE2018	13	128.41	5.331		wsnp_Ex_c14595_22634031	2B	2B	158644755	T	C
ON	GWE2018	11	106.37	7.115		RAC875_c32503_134	2B	2B	167469290	A	G
ON	GWE2018	12	106.87	7.115		BS00031814_51	2B	2B	167798294	C	T
ON	GWE2018					Kukri_c53629_239	2B	2B	168610742	T	G
ON	GWE2018	10	105.27	5.808		RAC875_c50245_120	2B	2B	175640370	G	A
ON	GWE2018					BobWhite_c28333_454	2B	5D	479361003	C	T
ON	GWE2018					IAAV5350	2B	2B	592584090	A	C
ON	GWE2018	9	93.24	2.165		IAAV717	2B	2B	592585054	T	G
ON	GWE2018	26	121.61	6.229		Ex_c5979_1449	4A	4A	467297790	G	A
ON	GWE2018	27	122.21	5.995		RAC875_c42756_168	4A	4A	495799905	T	C
ON	GWE2018					Excalibur_rep_c70578_299	4A	4A	562406016	G	A
ON	GWE2018	25	117.61	5.993		wsnp_Ex_c9035_15054913	4A	4A	562407244	C	T
ON	GWE2018					BS00034174_51	4A	4A	562408760	C	T
ON	GWE2018	24	117.01	6.657		wsnp_Ex_c7528_12868250	4A	4A	562453442	G	A
ON	GWE2018					wsnp_Ex_rep_c104859_89444355	4A	4A	570477860	A	G
ON	GWE2018	23	115.9	5.906		BobWhite_rep_c63429_271	4A	4A	570478598	G	A
ON	GWE2018	22	111.39	4.643		BS00010339_51	4A	4A	583953306	G	T
ON	GWE2018	21	110.29	4.594		wsnp_BE442666A_Ta_2_1	4A	4A	584695568	C	T
ON	GWE2018	20	108.59	5.601		Excalibur_c32735_603	4A	4A	584799733	C	T
ON	GWE2018					Excalibur_c96303_224	4A	4A	584812071	C	T
ON	GWE2018	19	100.93	5.423		wsnp_Ex_c539_1072859	4A	4A	597688011	A	G
ON	GWE2018					BS00107069_51	4A	4A	600900532	G	A
ON	GWE2018	18	95.71	4.453		RAC875_c94519_448	4A	4A	600904620	C	A
ON	GWE2018					CAP11_c5598_321	4A	4A	584523473	C	T
ON	GWE2018					tplb0051b16_1324	4A	4A	473688851	A	G
ON	GWE2018					Tdurum_contig25432_1218	5B	5B	19439296	C	T
ON	GWE2018					Tdurum_contig25432_1377	5B	5B	19439455	G	A
ON	GWE2018					Kukri_rep_c109397_59	5B	5B	20667633	G	T
ON	GWE2018					Excalibur_c3730_2098	5B	5B	21749724	G	A
ON	GWE2018					Excalibur_c3730_546	5B	5B	21751407	T	C
ON	GWE2018	1	5.118	5.402		RAC875_c8661_692	5B	5B	26848461	A	G
ON	GWE2018					CAP7_c5481_96	5B	5B	26950939	T	C
ON	GWE2018					CAP7_c756_531	5D	5D	544614710	T	C
ON	GWE2018					JD_c825_1450	5D	5D	544697265	A	G
ON	GWE2018					wsnp_JD_c825_1223424	5D	5D	544697740	G	A
ON	GWE2018					wsnp_JD_c825_1223506	5D	5D	544697822	C	A
ON	GWE2018	7	38.45	6.329		tplb0030a05_2386	5D	5D	544698237	G	A
ON	GWE2018					BS00073116_51	5D	5D	546864019	G	T
ON	GWE2018					Excalibur_c42190_383	5D	5D	546906300	G	A
ON	GWE2018					BS00011469_51	5D	5D	546907480	T	C
ON	GWE2018	5	35.75	5.053		CAP8_c145_89	5D	5D	547273468	C	T
ON	GWE2018					CAP7_rep_c12715_390	5D	5D	547273523	T	C
ON	GWE2018	6	36.25	4.93		BS00011794_51	5D	5D	547273557	C	T
ON	GWE2018					BS00022036_51	5D	5D	547273761	G	A
ON	GWE2018					wsnp_Ku_c3022_5674299	5D	5D	548024637	C	T
ON	GWE2018					Kukri_c1214_474	5D	5D	548366581	T	C
ON	GWE2018					wsnp_Ku_c5228_9318604	5D	5D	548367444	G	A
ON	GWE2018					Excalibur_rep_c104791_725	5D	5D	548367494	C	T
ON	GWE2018	4	34.65	5.053		Ra_c2279_730	5D	5D	548368467	C	T
ON	GWE2018	3	4.302	1.493		Kukri_rep_c104865_57	5D	5D	562121917	C	T
ON	GWE2018					Kukri_c7827_1309	5D	5D	562722674	A	G
ON	GWE2018					Kukri_c17093_1099	5D	5D	562726425	G	A
ON	GWE2018					TA004556-0470	5D	5D	548368479	G	A
ON	GWE2018					Excalibur_c28592_173	5D	5D	546910406	C	T
ON	GWE2018					TA020039-1117	5D	5D	544697338	T	C
ON	GWE2018					Ex_c101666_634	7BS	7B	24060479	T	G
ON	GWE2018	1	5.017	4.673		BS00010616_51	7BS	7B	63569824	T	C
ON	GWE2018	2	12.98	4.708		GENE-4333_211	7BS	7B	113626628	A	C
ON	TGW2017	2	2.2	0.515		BobWhite_rep_c51612_864	2D	2D	77132627	T	G
ON	TGW2017	3	56.58	3.21		RAC875_rep_c69194_867	2D	2D	580971342	T	C
ON	TGW2018	17	220.11	2.265		BS00021968_51	5A	5A	677631865	G	A
ON	TGW2018	18	225.93	4.092		Excalibur_c1954_930	5A	5A	680503202	A	G
ON	GWP2017	4	70.01	2.219		tplb0043c20_1046	1B	3B	10956415	A	G
ON	GWP2017	3	30.2	0.319		RAC875_c400_193	1B	2B	412662613	C	T
ON	GWP2017					RAC875_c26460_807	1B	2B	412665167	C	T
ON	GWP2017					Kukri_c46447_1738	1B	7B	718359165	C	T
ON	GWP2017	24	64.43	3.392		Tdurum_contig75763_629	6B	6D	461686477	T	C
ON	GWP2017					Excalibur_c97157_65	6B	1A	539702694	C	T
ON	GWP2017					Excalibur_c4261_342	6B	6B	703286050	G	A
ON	GWP2017	25	65.53	3.392		RAC875_c65710_156	6B	6B	703943399	A	G
ON	GWP2017	23	63.83	3.26		Ra_c44434_409	6B	6B	704040269	G	A
ON	GWP2017	26	74.01	3.335		Tdurum_contig569_263	6B	6B	704793345	A	G

## Sheet: Table_S4_OT_QTLs
Table S4. QTL regions associated with grain number per ear (GNE), Grain weight per ear (GWE) and Thousand grain weight (TGW) identified in the Obskaya 2 × Tulun 15 (OT) population in 2017–2018. The table includes information on parental combination, trait, genetic interval, map position (cM), LOD score, associated SNP markers, chromosome assignment, physical position based on the IWGSC RefSeq v1.…
Parents	trait	Interval	Coordinate, cM	Lod		Marker	Chr	Chromosome (RefSeq v1.1)	Position (RefSeq v1.1), bp	Obskaya_2	Tulun_15
OT	GNE2017	8	39.8	3.388		wsnp_CAP12_c1503_764765	2D	2D	35683548	G	A
OT	GNE2017	9	54.4	4.737		AX-95124335	2D	2D	52232863	A	G
OT	GNE2017					BS00073230_51	2D	2D	64981139	T	C
OT	GNE2017					Kukri_c1016_2269	2D	2D	67231055	G	A
OT	GNE2017					BS00081578_51	2D	2D	67552771	G	T
OT	GNE2017					Kukri_rep_c114322_506	2D	2D	67967477	C	A
OT	GNE2017					BS00106937_51	2D	2D	68733875	G	A
OT	GNE2017					BS00062864_51	2D	2D	69251572	T	C
OT	GNE2017					Kukri_c4790_1174	2D	2D	69504821	T	C
OT	GNE2017					BobWhite_c47086_539	2D	2D	69508943	G	A
OT	GNE2017					AX-94855970	2D	2D	71760947	T	C
OT	GNE2017					BS00080749_51	2D	2D	72171416	C	A
OT	GNE2017					Excalibur_c2887_131	2D	2D	73019372	T	C
OT	GNE2017	10	59.32	4.674		BS00022211_51	2D	2D	73023868	T	G
OT	GNE2017					Excalibur_c22315_894	2D	2D	73101193	T	C
OT	GNE2017	12	61.12	4.104		BS00039210_51	2D	2D	74981531	C	T
OT	GNE2017					BS00039211_51	2D	2D	74981687	C	T
OT	GNE2017	13	65.43	4.654		wsnp_BE444144D_Ta_1_1	2D	2D	80730867	T	C
OT	GNE2017					Kukri_c49670_857	2D	2D	81299027	A	G
OT	GNE2017					RAC875_c46007_340	2D	2D	81305571	A	G
OT	GNE2017	14	66.03	5.465		BS00065946_51	2D	2D	81942666	A	G
OT	GNE2017					BS00080239_51	2D	2D	82185627	T	C
OT	GNE2017	15	66.63	5.518		IACX5670	2D	2D	83142024	T	C
OT	GNE2017	17	69.03	5.817		BS00021718_51	2D	2D	83854119	C	T
OT	GNE2017					D_contig25212_98	2D	2D	83931144	T	C
OT	GNE2017	11	59.92	4.465		AX-94966893	2D	2B	107117717	A	G
OT	GNE2017					BS00065147_51	2D	2D	181596828	A	G
OT	GNE2017	18	95.31	5.407		Excalibur_c30328_713	2D	2D	596912158	C	A
OT	GNE2017					AX-94884342	2D	2A	65175151	T	C
OT	GNE2017					BS00065701_51	2D	3D	515699926	A	G
OT	GNE2017					wsnp_Ex_c6400_11123059	2D	2D	62957119	C	T
OT	GNE2017					IAAV691	2D	2B	107380184	C	T
OT	GNE2017					BS00083504_51	2D	2A	81785833	C	T
OT	GNE2017					BS00043082_51	2D	2A	83827370	G	A
OT	GNE2017	16	67.83	5.817		RFL_Contig5917_2433	2D	2A	83931007	G	A
OT	GNE2017					RFL_Contig5917_3026	2D	2B	135094089	G	A
OT	GNE2017					AX-94999060	4A	4A	684968700	C	T
OT	GNE2017	24	96.9	4.905		RAC875_c95150_286	4A	4A	685939363	A	G
OT	GNE2017	25	97.5	5.092		BobWhite_c10610_1096	4A	4A	686382438	G	A
OT	GNE2017					Ku_c4397_1536	5D	5D	100931464	A	G
OT	GNE2017					TA002565-0478	5D	5D	107583992	G	T
OT	GNE2017	2	4.804	3.966		wsnp_Ex_rep_c67164_65655648	5D	5D	107584042	G	T
OT	GNE2017	1	2.402	3.07		Kukri_rep_c73094_348	5D	5D	278625685	T	C
OT	GNE2017					wsnp_Ex_c1011_1931797	6Dnst	6D	26255099	G	T
OT	GNE2017	2	15.79	2.412		IACX7618	6Dnst	6D	454588678	T	C
OT	GNE2017					AX-94926100	6Dnst	6D	454657591	A	C
OT	GNE2017	3	16.39	2.478		BS00003697_51	6Dnst	6D	455251609	T	C
								6D	455134690
OT	GNE2017					IACX5833	6Dnst	6D	455251628	A	G
								6D	455099250
								6D	455134709
OT	GNE2017					BS00011061_51	6Dnst	6D	455886613	T	C
OT	GNE2017					RAC875_c25738_168	6Dnst	6D	455890175	A	C
OT	GNE2017					BobWhite_c5872_65	6Dnst	6D	455891218	A	C
OT	GNE2017	1	1.3	1.703		Excalibur_c21688_724	6Dnst	6D	464943892	G	A
OT	GNE2017					GENE-4178_327	6Dnst	6B	692782979	C	A
OT	GNE2017					Excalibur_c58410_519	6Dnst	na		G	A
OT	GNE2018	8	44.73	4.095		Tdurum_contig27887_55	2A	2A	156366698	A	C
OT	GNE2018					BS00089457_51	2A	2A	157933779	G	A
OT	GNE2018					GENE-1213_138	2A	2D	425743395	A	C
OT	GNE2018					AX-95072131	2A	2A	571150446	T	C
OT	GNE2018					AX-95180124	2A	2B	492146378	G	A
OT	GNE2018					Ku_c59581_1412	2A	2A	498043575	A	G
OT	GNE2018					Ra_c71628_188	2A	2A	498044024	A	G
OT	GNE2018	9	48.33	5.547		wsnp_Ex_rep_c66615_64916512	2A	2A	498104825	C	T
OT	GNE2018					RAC875_c41194_218	2A	2A	498105357	A	G
OT	GNE2018					wsnp_Ex_rep_c66615_64916114	2A	2A	498105407	T	C
OT	GNE2018					Ra_c22880_760	2A	2A	498105726	A	G
OT	GNE2018					GENE-1350_36	2A	2A	501850092	T	C
OT	GNE2018					Kukri_c15489_626	2A	2A	504076055	G	A
OT	GNE2018					wsnp_Ex_c31900_40635609	2A	2A	504076176	C	A
OT	GNE2018					BobWhite_c28819_517	2A	2A	556987560	C	T
OT	GNE2018	10	50.13	5.547		BobWhite_c28819_733	2A	2A	556987776	T	C
OT	GNE2018					RAC875_c63975_307	2A	2A	558527868	T	C
OT	GNE2018					BS00085765_51	2A	2A	558529515	C	T
OT	GNE2018					Excalibur_c1793_97	2A	2A	558953000	C	A
OT	GNE2018					CAP12_c6044_69	2A	2A	562509363	T	C
OT	GNE2018					BS00040336_51	2A	2A	562509587	T	G
OT	GNE2018					BS00040337_51	2A	2A	562509673	C	T
OT	GNE2018					Kukri_c9713_1999	2A	2A	562527172	C	T
OT	GNE2018					wsnp_BE406351A_Ta_2_3	2A	2A	562602365	G	A
OT	GNE2018					wsnp_BE406351A_Ta_2_2	2A	2A	562602415	C	T
OT	GNE2018					RAC875_c992_718	2A	2A	562604276	C	T
OT	GNE2018					BS00041707_51	2A	2A	564265282	A	G
OT	GNE2018					wsnp_BE403597A_Ta_2_1	2A	2A	564503027	A	G
OT	GNE2018					BS00067806_51	2A	2A	564620529	T	C
OT	GNE2018	17	69.03	1.199		BS00021718_51	2D	2D	83854119	C	T
OT	GNE2018					D_contig25212_98	2D	2D	83931144	T	C
OT	GNE2018					BobWhite_c28250_220	2D	2D	596911671	G	T
OT	GNE2018	18	95.31	6.738		Excalibur_c30328_713	2D	2D	596912158	C	A
OT	GNE2018	20	96.51	6.928		BobWhite_rep_c51247_189	2D	2D	596914262	C	T
OT	GNE2018					BobWhite_rep_c50186_469	2D	2D	596914538	C	T
OT	GNE2018					Kukri_rep_c73433_61	2D	2D	598714619	G	A
OT	GNE2018					Excalibur_c11133_209	2D	2D	598717676	T	C
OT	GNE2018					Excalibur_rep_c86288_514	2D	2D	600295808	T	C
OT	GNE2018					Kukri_c14696_214	2D	2D	600298311	T	C
OT	GNE2018					BobWhite_rep_c53418_120	2D	2D	600344071	T	G
OT	GNE2018					RAC875_rep_c69619_260	2D	2D	600977681	G	A
OT	GNE2018					Kukri_rep_c72666_625	2D	2D	601184094	C	T
OT	GNE2018					RAC875_c2176_2416	2D	2D	601600617	T	G
OT	GNE2018					CAP12_rep_c5547_123	2D	2D	601601804	C	T
OT	GNE2018	19	95.91	7.172		Excalibur_c23239_961	2D	2D	602513121	A	G
OT	GNE2018					Excalibur_c23239_718	2D	2D	602513659	G	A
OT	GNE2018					Excalibur_c95944_72	2D	2D	602515214	A	G
OT	GNE2018					BobWhite_c32336_504	2D	2D	605711753	C	T
OT	GNE2018					AX-94799671	2D	2D	608756380	A	G
OT	GNE2018					Excalibur_c13046_700	2D	2D	608756746	G	A
OT	GNE2018	21	97.11	7.366		tplb0021e03_713	2D	2D	609775907	G	A
OT	GNE2018					Kukri_rep_c68903_1100	2D	2B	730190623	T	G
OT	GNE2018					BobWhite_c8982_226	2D	2A	733922104	A	G
OT	GNE2018					AX-94945383	2D	2A	736462724	G	A
OT	GNE2018					RFL_Contig5917_3026	2D	2D		G	A
OT	GWE2017	8	39.8	5.011		wsnp_CAP12_c1503_764765	2D	2D	35683548	G	A
OT	GWE2017	9	54.4	9.521		AX-95124335	2D	2D	52232863	A	G
OT	GWE2017					BS00073230_51	2D	2D	64981139	T	C
OT	GWE2017					Kukri_c1016_2269	2D	2D	67231055	G	A
OT	GWE2017					BS00081578_51	2D	2D	67552771	G	T
OT	GWE2017					Kukri_rep_c114322_506	2D	2D	67967477	C	A
OT	GWE2017					BS00106937_51	2D	2D	68733875	G	A
OT	GWE2017					BS00062864_51	2D	2D	69251572	T	C
OT	GWE2017					Kukri_c4790_1174	2D	2D	69504821	T	C
OT	GWE2017					BobWhite_c47086_539	2D	2D	69508943	G	A
OT	GWE2017					AX-94855970	2D	2D	71760947	T	C
OT	GWE2017					BS00080749_51	2D	2D	72171416	C	A
OT	GWE2017					Excalibur_c2887_131	2D	2D	73019372	T	C
OT	GWE2017	10	59.32	10.34		BS00022211_51	2D	2D	73023868	T	G
OT	GWE2017					Excalibur_c22315_894	2D	2D	73101193	T	C
OT	GWE2017	12	61.12	8.382		BS00039210_51	2D	2D	74981531	C	T
OT	GWE2017					BS00039211_51	2D	2D	74981687	C	T
OT	GWE2017	13	65.43	9.305		wsnp_BE444144D_Ta_1_1	2D	2D	80730867	T	C
OT	GWE2017					Kukri_c49670_857	2D	2D	81299027	A	G
OT	GWE2017					RAC875_c46007_340	2D	2D	81305571	A	G
OT	GWE2017	14	66.03	11.6		BS00065946_51	2D	2D	81942666	A	G
OT	GWE2017					BS00080239_51	2D	2D	82185627	T	C
OT	GWE2017	15	66.63	11.75		IACX5670	2D	2D	83142024	T	C
OT	GWE2017	17	69.03	11.91		BS00021718_51	2D	2D	83854119	C	T
OT	GWE2017					D_contig25212_98	2D	2D	83931144	T	C
OT	GWE2017	11	59.92	10.02		AX-94966893	2D	2D	70820801	A	G
OT	GWE2017					IAAV691	2D	2D	70951311	C	T
OT	GWE2017					BS00065147_51	2D	2D	181596828	A	G
OT	GWE2017					BS00065701_51	2D	3D	515699853	A	G
OT	GWE2017	18	95.31	9.331		Excalibur_c30328_713	2D	2D	596912158	C	A
OT	GWE2017					AX-94884342	2D	2D	63555810	T	C
OT	GWE2017					wsnp_Ex_c6400_11123059	2D	2D	62957119	C	T
OT	GWE2017					BS00083504_51	2D	2D	81327465	C	T
OT	GWE2017					BS00043082_51	2D	2D	83139355	G	A
OT	GWE2017	16	67.83	11.91		RFL_Contig5917_2433	2D	2D	83165414	G	A
OT	GWE2017					RFL_Contig5917_3026	2D	2B	135094089	G	A
OT	GWE2017	26	109	6.661		D_F5XZDLF02G9H4M_286	4A	4A	650602048	G	A
OT	GWE2017	23	95.1	6.931		BS00090866_51	4A	4A	640249419	C	T
OT	GWE2017					AX-94999060	4A	4A	684968700	C	T
OT	GWE2017	24	96.9	7.018		RAC875_c95150_286	4A	4A	685939363	A	G
OT	GWE2017	25	97.5	7.294		BobWhite_c10610_1096	4A	4A	686382438	G	A
OT	GWE2017	22	90.19	4.041		RFL_Contig4336_184	4A	4A	627815349	G	A
OT	GWE2017					BS00078400_51	7A	7A	31875862	T	G
OT	GWE2017	8	33.15	1.027		AX-94525876	7A	7A	31879084	G	A
OT	GWE2017					Kukri_c66626_288	7A	7A	64925383	G	A
OT	GWE2017					BS00021692_51	7A	7A	65006400	G	T
OT	GWE2017					Tdurum_contig85377_141	7A	7A	65007411	C	T
OT	GWE2017					BS00102772_51	7A	7A	65328262	T	C
OT	GWE2017	9	75.36	4.428		BS00102773_51	7A	7A	65328329	C	T
OT	GWE2017					Tdurum_contig16445_218	7A	7A	65476338	C	T
OT	GWE2018	7	28.2	4.312		BS00022276_51	2D	2D	29454272	T	G
OT	GWE2018	8	39.8	5.715		wsnp_CAP12_c1503_764765	2D	2D	35683548	G	A
OT	GWE2018	9	54.4	5.121		AX-95124335	2D	2D	52232863	A	G
OT	GWE2018	17	69.03	3.641		BS00021718_51	2D	2D	83854119	C	T
OT	GWE2018					D_contig25212_98	2D	2D	83931144	T	C
OT	GWE2018	18	95.31	5.443		Excalibur_c30328_713	2D	2D	596912158	C	A
OT	GWE2018					RFL_Contig5917_3026	2D	2D	83161885	G	A
OT	GWP2017	2	5.007	2.043		Tdurum_contig5352_556	7B	7B	5061909	C	T
OT	GWP2017	3	22.37	3.667		AX-95248379	7B	7B	12717101	G	A
OT	TGW2017					JG_c936_115	2A	2A	71421116	C	T
OT	TGW2017					wsnp_JD_c18695_17091254	2A	2A	71589496	A	G
OT	TGW2017	8	44.73	5.503		Tdurum_contig27887_55	2A	2A	156366698	A	C
OT	TGW2017					BS00089457_51	2A	2A	157933779	G	A
OT	TGW2017					GENE-1213_138	2A	2A	562602800	A	C
OT	TGW2017					AX-95072131	2A	2A	571150446	T	C
OT	TGW2017					AX-95180124	2A	2A	570194820	G	A
OT	TGW2017					Ku_c59581_1412	2A	2A	498043575	A	G
OT	TGW2017					Ra_c71628_188	2A	2A	498044024	A	G
OT	TGW2017	9	48.33	7.245		wsnp_Ex_rep_c66615_64916512	2A	2A	498104825	C	T
OT	TGW2017					RAC875_c41194_218	2A	2A	498105357	A	G
OT	TGW2017					wsnp_Ex_rep_c66615_64916114	2A	2A	498105407	T	C
OT	TGW2017					Ra_c22880_760	2A	2A	498105726	A	G
OT	TGW2017					GENE-1350_36	2A	2A	501850092	T	C
OT	TGW2017					Kukri_c15489_626	2A	2A	504076055	G	A
OT	TGW2017					wsnp_Ex_c31900_40635609	2A	2A	504076176	C	A
OT	TGW2017					BobWhite_c28819_517	2A	2A	556987560	C	T
OT	TGW2017	10	50.13	7.473		BobWhite_c28819_733	2A	2A	556987776	T	C
OT	TGW2017					RAC875_c63975_307	2A	2A	558527868	T	C
OT	TGW2017					BS00085765_51	2A	2A	558529515	C	T
OT	TGW2017					Excalibur_c1793_97	2A	2A	558953000	C	A
OT	TGW2017					CAP12_c6044_69	2A	2A	562509363	T	C
OT	TGW2017					BS00040336_51	2A	2A	562509587	T	G
OT	TGW2017					BS00040337_51	2A	2A	562509673	C	T
OT	TGW2017					Kukri_c9713_1999	2A	2A	562527172	C	T
OT	TGW2017					wsnp_BE406351A_Ta_2_3	2A	2A	562602365	G	A
OT	TGW2017					wsnp_BE406351A_Ta_2_2	2A	2A	562602415	C	T
OT	TGW2017					RAC875_c992_718	2A	2A	562604276	C	T
OT	TGW2017					BS00041707_51	2A	2A	564265282	A	G
OT	TGW2017					wsnp_BE403597A_Ta_2_1	2A	2A	564503027	A	G
OT	TGW2017					BS00067806_51	2A	2A	564620529	T	C
OT	TGW2017	11	50.73	8.524		wsnp_Ex_c2337_4379619	2A	2A	585662192	G	A
OT	TGW2017					AX-95181236	2A	2B	594098165	C	G
OT	TGW2017	12	54.94	10.63		BS00062679_51	2A	2A	615287657	A	G
OT	TGW2017					Ra_c13247_528	2A	2A	675079870	A	G
OT	TGW2017	14	60.35	12.32		RAC875_rep_c113120_326	2A	2A	675896397	A	G
OT	TGW2017					Excalibur_rep_c69799_1999	2A	2A	675896498	T	C
OT	TGW2017					GENE-1792_560	2A	2A	675938430	T	C
OT	TGW2017					CAP11_c2194_115	2A	2B	682217660	T	C
OT	TGW2017					AX-95173053	2A	2A	710357917	G	A
OT	TGW2017					AX-94833084	2A	2A	712702181	T	C
OT	TGW2017					GENE-1381_132	2A	2A	690932140	T	C
OT	TGW2017	15	69.76	9.901		wsnp_be471201A_Ta_1_1	2A	2A	690934210	T	C
OT	TGW2017					Ku_c8927_2075	2A	2A	691217602	C	T
OT	TGW2017					Excalibur_c6660_746	2A	2A	691218386	T	C
OT	TGW2017					IAAV2218	2A	2A	691223922	C	T
OT	TGW2017	16	70.36	6.219		Kukri_c7193_5892	2A	2A	691228505	A	G
OT	TGW2017					RAC875_c52458_454	2A	2A	692755001	C	T
OT	TGW2017					BobWhite_c3833_815	2A	2A	692850216	G	T
OT	TGW2017					BobWhite_c17403_635	2A	2A	693241897	T	C
OT	TGW2017	17	70.96	5.968		AX-94471569	2A	2A	693285987	G	C
OT	TGW2017					Kukri_c29170_680	2A	2A	693293427	G	A
OT	TGW2017					RAC875_rep_c73777_485	2A	2A	696922908	T	C
OT	TGW2017					Ra_c70418_147	2A	2A	709041003	A	C
OT	TGW2017					wsnp_Ku_c54793_58953037	2A	2A	709041906	A	G
OT	TGW2017					wsnp_Ex_rep_c66358_64543401	2A	2A	709701222	G	A
OT	TGW2017					wsnp_Ex_rep_c66358_64543218	2A	2A	709701405	T	C
OT	TGW2017					Kukri_rep_c104611_210	2A	2A	709850046	G	A
OT	TGW2017	18	75.17	5.968		wsnp_Ex_c23768_33006588	2A	2A	710097573	A	G
OT	TGW2017					Excalibur_c7282_285	2A	2A	710099437	A	G
OT	TGW2017					BobWhite_rep_c64766_352	2A	2A	711075300	G	T
OT	TGW2017					BS00086329_51	2A	2A	711077592	A	C
OT	TGW2017					Excalibur_c47219_186	2A	2A	711641796	A	C
OT	TGW2017					wsnp_Ra_c10658_17500498	2A	2A	712554131	A	G
OT	TGW2017					Ku_c69608_894	2A	2A	712577923	G	A
OT	TGW2017					Ku_c13700_1196	2A	2A	712721579	G	A
OT	TGW2017	19	75.77	5.105		Excalibur_c41125_360	2A	2A	713444629	A	G
OT	TGW2017					RAC875_c81899_216	2A	2A	714207590	T	C
OT	TGW2017					AX-94514944	2A	2A	605000772	G	T
OT	TGW2017	13	57.35	12.32		AX-94508462	2A	2A	652335967	T	C
OT	TGW2017					AX-94858130	2A	2A	710383392	A	G
OT	TGW2017	7	36.66	4.01		wsnp_Ex_rep_c101526_86881496	2A	2A	70985070	T	C
OT	TGW2017					Kukri_rep_c69422_54	2A	2A	676986680	C	T
OT	TGW2017					Excalibur_c3171_416	2A	2A	709850296	T	C
OT	TGW2017					wsnp_Ex_rep_c66358_64543089	2A	2A	709701719	A	C
OT	TGW2017	2	20.62	3.983		BS00081871_51	2B	2B	12076560	C	A
OT	TGW2017					RAC875_c6538_123	2B	2B	13166058	A	G
OT	TGW2017					BobWhite_c26803_89	2B	2B	14047014	T	C
OT	TGW2017					RFL_Contig5031_526	2B	2B	30496880	C	A
OT	TGW2017					Kukri_c53810_137	2B	2B	31622693	C	T
OT	TGW2017	4	34.92	6.135		AX-94391750	2B	2B	32963435	G	A
OT	TGW2017					AX-94906650	2B	2B	26588825	C	T
OT	TGW2017	3	27.77	7.969		wsnp_Ku_c2486_4751695	2B	2B	26314207	C	T
OT	TGW2017	9	54.4	4.453		AX-95124335	2D	2D	52232863	A	G
OT	TGW2017					BS00073230_51	2D	2D	64981139	T	C
OT	TGW2017					Kukri_c1016_2269	2D	2D	67231055	G	A
OT	TGW2017					BS00081578_51	2D	2D	67552771	G	T
OT	TGW2017					Kukri_rep_c114322_506	2D	2D	67967477	C	A
OT	TGW2017					BS00106937_51	2D	2D	68733875	G	A
OT	TGW2017					BS00062864_51	2D	2D	69251572	T	C
OT	TGW2017					Kukri_c4790_1174	2D	2D	69504821	T	C
OT	TGW2017					BobWhite_c47086_539	2D	2D	69508943	G	A
OT	TGW2017					AX-94855970	2D	2D	71760947	T	C
OT	TGW2017					BS00080749_51	2D	2D	72171416	C	A
OT	TGW2017					Excalibur_c2887_131	2D	2D	73019372	T	C
OT	TGW2017	10	59.32	6.052		BS00022211_51	2D	2D	73023868	T	G
OT	TGW2017					Excalibur_c22315_894	2D	2D	73101193	T	C
OT	TGW2017	12	61.12	5.672		BS00039210_51	2D	2D	74981531	C	T
OT	TGW2017					BS00039211_51	2D	2D	74981687	C	T
OT	TGW2017	13	65.43	5.273		wsnp_BE444144D_Ta_1_1	2D	2D	80730867	T	C
OT	TGW2017					Kukri_c49670_857	2D	2D	81299027	A	G
OT	TGW2017					RAC875_c46007_340	2D	2D	81305571	A	G
OT	TGW2017					BS00080239_51	2D	2D	82185627	T	C
OT	TGW2017	11	59.92	6.052		AX-94966893	2D	2D	71204690	A	G
OT	TGW2017					IAAV691	2D	2B	107380058	C	T
OT	TGW2017					BS00065147_51	2D	2D	181596828	A	G
OT	TGW2017					BS00065701_51	2D	3D	515699853	A	G
OT	TGW2017					AX-94884342	2D	2D	63555838	T	C
OT	TGW2017					wsnp_Ex_c6400_11123059	2D	2D	62957119	C	T
OT	TGW2017					BS00083504_51	2D	2D	81327465	C	T
OT	TGW2017					Kukri_c3948_209	4A	Un	194671964	T	C
OT	TGW2017	30	120.94	3.014		BS00022395_51	4A	Un	318960136	G	T
OT	TGW2017					BS00021957_51	4A	4A	693278257	A	G
OT	TGW2017					RFL_Contig4686_700	4A	4A	696005183	G	A
OT	TGW2017	31	131.7	6.727		BS00093289_51	4A	4A	713120773	T	C
OT	TGW2017	32	150.32	8.966		RFL_Contig3621_947	4A	4A	742335447	T	C
OT	TGW2017					TG0150	4A	na		A	G
OT	TGW2017					AX-94664659	4B	4B	14109759	T	C
OT	TGW2017					AX-95014306	4B	4B	483513513	T	G
OT	TGW2017	25	87.87	4.897		Kukri_c18722_56	4B	4B	649603249	A	G
OT	TGW2017	26	91.28	7.293		Kukri_c33550_601	4B	4B	656902657	G	A
OT	TGW2017					Kukri_c64744_1087	4D	4D	3395840	G	T
OT	TGW2017					AX-94405264	4D	4D	3403324	C	G
OT	TGW2017	1	0.6	5.705		AX-94904565	4D	4D	3404600	G	C
OT	TGW2017					AX-95148759	4D	4D	3611038	G	A
OT	TGW2017	2	2.401	4.534		BS00099053_51	4D	4D	3612555	T	C
OT	TGW2017					Kukri_c64744_698	4D	4D		C	T
OT	TGW2017					AX-94815171	5A	4D	484155365	G	A
OT	TGW2017	30	179.51	10.34		AX-95199834	5A	4D	498959680	A	G
OT	TGW2017	20	134.63	2.804		AX-94422048	5A	5A	622380065	C	T
OT	TGW2017					wsnp_Ex_c54655_57455562	5A	5A	656935665	G	A
OT	TGW2017					wsnp_Ex_c54655_57455110	5A	5A	656936117	A	C
OT	TGW2017					RAC875_c55872_149	5A	5A	657047589	G	A
OT	TGW2017					wsnp_Ex_c16295_24772663	5A	5A	657061890	T	C
OT	TGW2017	21	158.37	5.02		wsnp_Ex_c16295_24772702	5A	5A	657061929	C	T
OT	TGW2017					wsnp_CAP11_c923_558715	5A	5A	657181033	A	G
OT	TGW2017	22	161.98	5.591		AX-94622175	5A	5A	660198865	T	C
OT	TGW2017					AX-94387470	5A	5A	663914530	A	G
OT	TGW2017	23	163.78	5.591		AX-95232773	5A	5A	664275024	G	A
OT	TGW2017					AX-94488939	5A	5A	664484721	C	A
OT	TGW2017	24	164.38	4.621		GENE-2725_217	5A	5A	665614119	A	G
OT	TGW2017	25	166.18	4.729		wsnp_Ra_c11532_18688426	5A	5A	666306191	T	C
OT	TGW2017					BS00063793_51	5A	5A	671393408	G	A
OT	TGW2017	26	170.39	7.472		BS00055102_51	5A	5A	671551538	C	T
OT	TGW2017					wsnp_Ex_c2441_4568016	5A	5A	672407656	A	G
OT	TGW2017					AX-94428612	5A	5A	677130683	A	G
OT	TGW2017					wsnp_Ex_c2332_4371926	5A	5A	677135758	T	C
OT	TGW2017					CAP11_c2623_196	5A	5A	677160729	G	A
OT	TGW2017	28	176.51	11.19		AX-94629896	5A	5A	677845199	T	C
OT	TGW2017					BobWhite_rep_c63332_67	5A	5A	677845560	A	G
OT	TGW2017	29	177.11	11.19		BS00022838_51	5A	5A	678229471	G	A
OT	TGW2017					IAAV3916	5A	5A	683342769	A	G
OT	TGW2017					BobWhite_c6966_236	5A	5A	683353644	T	C
OT	TGW2017					wsnp_CAP11_c1116_654940	5A	5A	684939652	T	C
OT	TGW2017					BS00036851_51	5A	5A	685543166	C	T
OT	TGW2017	31	181.91	9.332		Ra_c11529_647	5A	5A	685557500	A	G
OT	TGW2017	32	186.12	6.747		CAP7_c4064_162	5A	5A	689916879	T	C
OT	TGW2017					BobWhite_c27193_217	5A	5A		G	A
OT	TGW2017	27	175.91	10.31		Ex_c2332_275	5A	na		A	G
OT	TGW2017					Ku_c4397_1536	5D	5D	100931464	A	G
OT	TGW2017					TA002565-0478	5D	5D	107583992	G	T
OT	TGW2017	2	4.804	5.929		wsnp_Ex_rep_c67164_65655648	5D	5D	107584042	G	T
OT	TGW2017	1	2.402	5.184		Kukri_rep_c73094_348	5D	5D	278625685	T	C
OT	TGW2017					RAC875_rep_c72023_267	5D	5D	341565439	A	G
OT	TGW2018					JG_c936_115	2A	2A	71421116	C	T
OT	TGW2018					wsnp_JD_c18695_17091254	2A	2A	71589496	A	G
OT	TGW2018	8	44.73	5.008		Tdurum_contig27887_55	2A	2A	156366698	A	C
OT	TGW2018					BS00089457_51	2A	2A	157933779	G	A
OT	TGW2018					GENE-1213_138	2A	2D	425743395	A	C
OT	TGW2018					AX-95072131	2A	2B	491022596	T	C
OT	TGW2018					AX-95180124	2A	2B	492146378	G	A
OT	TGW2018					Ku_c59581_1412	2A	2A	498043575	A	G
OT	TGW2018					Ra_c71628_188	2A	2A	498044024	A	G
OT	TGW2018	9	48.33	5.008		wsnp_Ex_rep_c66615_64916512	2A	2A	498104825	C	T
OT	TGW2018					RAC875_c41194_218	2A	2A	498105357	A	G
OT	TGW2018					wsnp_Ex_rep_c66615_64916114	2A	2A	498105407	T	C
OT	TGW2018					Ra_c22880_760	2A	2A	498105726	A	G
OT	TGW2018					GENE-1350_36	2A	2A	501850092	T	C
OT	TGW2018					Kukri_c15489_626	2A	2A	504076055	G	A
OT	TGW2018					wsnp_Ex_c31900_40635609	2A	2A	504076176	C	A
OT	TGW2018					BobWhite_c28819_517	2A	2A	556987560	C	T
OT	TGW2018	10	50.13	4.482		BobWhite_c28819_733	2A	2A	556987776	T	C
OT	TGW2018					RAC875_c63975_307	2A	2A	558527868	T	C
OT	TGW2018					BS00085765_51	2A	2A	558529515	C	T
OT	TGW2018					Excalibur_c1793_97	2A	2A	558953000	C	A
OT	TGW2018					CAP12_c6044_69	2A	2A	562509363	T	C
OT	TGW2018					BS00040336_51	2A	2A	562509587	T	G
OT	TGW2018					BS00040337_51	2A	2A	562509673	C	T
OT	TGW2018					Kukri_c9713_1999	2A	2A	562527172	C	T
OT	TGW2018					wsnp_BE406351A_Ta_2_3	2A	2A	562602365	G	A
OT	TGW2018					wsnp_BE406351A_Ta_2_2	2A	2A	562602415	C	T
OT	TGW2018					RAC875_c992_718	2A	2A	562604276	C	T
OT	TGW2018					BS00041707_51	2A	2A	564265282	A	G
OT	TGW2018					wsnp_BE403597A_Ta_2_1	2A	2A	564503027	A	G
OT	TGW2018					BS00067806_51	2A	2A	564620529	T	C
OT	TGW2018	11	50.73	4.315		wsnp_Ex_c2337_4379619	2A	2A	585662192	G	A
OT	TGW2018					AX-95181236	2A	2B	594098165	C	G
OT	TGW2018	12	54.94	5.537		BS00062679_51	2A	2A	615287657	A	G
OT	TGW2018					Ra_c13247_528	2A	2A	675079870	A	G
OT	TGW2018	14	60.35	4.767		RAC875_rep_c113120_326	2A	2A	675896397	A	G
OT	TGW2018					Excalibur_rep_c69799_1999	2A	2A	675896498	T	C
OT	TGW2018					GENE-1792_560	2A	2A	675938430	T	C
OT	TGW2018					AX-94514944	2A	N/A	N/A	G	T
OT	TGW2018	13	57.35	5.537		AX-94508462	2A	N/A	N/A	T	C
OT	TGW2018	7	36.66	2.681		wsnp_Ex_rep_c101526_86881496	2A	2A		T	C
OT	TGW2018					Kukri_rep_c69422_54	2A	na		C	T
OT	TGW2018	7	28.2	2.643		BS00022276_51	2D	2D	29454272	T	G
OT	TGW2018	8	39.8	6.429		wsnp_CAP12_c1503_764765	2D	2D	35683548	G	A
OT	TGW2018	9	54.4	6.606		AX-95124335	2D	2D	52232863	A	G
OT	TGW2018					Kukri_c40204_141	3A	2D	8295909	C	T
OT	TGW2018	29	131.94	1.783		BS00022459_51	3A	3A	697454068	T	C
OT	TGW2018	30	140.32	4.296		BS00081475_51	3A	3A	701891072	T	C
OT	TGW2018					Kukri_c11106_292	5A	6A	23410225	G	A
OT	TGW2018	18	106.97	1.528		JD_c15758_288	5A	5A	595373154	C	A
OT	TGW2018					wsnp_Ex_c40019_47166796	5A	5A	611561999	G	A
OT	TGW2018					wsnp_Ex_c40019_47166980	5A	5A	611562183	G	A
OT	TGW2018	19	129.72	5.667		Ex_c6479_750	5A	5A	611649825	G	A
OT	TGW2018					BobWhite_rep_c64315_180	5A	5A	613543478	T	G
OT	TGW2018					Excalibur_c57920_54	5A	5A	613703460	G	A
OT	TGW2018	6	51.01	4.438		Kukri_rep_c104648_106	6A	6A	33954815	C	A
OT	TGW2018					BobWhite_c31011_102	6A	6A	48528643	T	C
OT	TGW2018					BS00023627_51	6A	6A	48551283	A	G
OT	TGW2018	7	61.15	5.683		BS00063990_51	6A	6A	48559773	A	C
OT	TGW2018	8	62.35	6.169		AX-95184774	6A	6A	50662178	G	C
OT	TGW2018					BS00031178_51	6A	6A	51409030	C	T
OT	TGW2018					wsnp_BE490604A_Ta_2_1	6A	6A	52397090	A	G
OT	TGW2018	9	64.75	6.467		AX-95206556	6A	6A	53075763	A	G
OT	TGW2018	10	74.26	6.746		wsnp_Ku_c38451_47086066	6A	6A	109987800	G	A
OT	TGW2018					wsnp_Ku_c4296_7807837	6A	6A	520717537	T	C
OT	TGW2018					wsnp_JD_c10969_11530496	6A	6A	520875391	T	C
OT	TGW2018					wsnp_JD_c3839_4902725	6A	6A	520922039	G	T
OT	TGW2018					wsnp_Ex_c8741_14630167	6A	6A	522618561	A	G
OT	TGW2018					wsnp_JD_rep_c48797_33040150	6A	6A	522618602	A	G
OT	TGW2018	11	80.4	4.999		Excalibur_c41490_397	6A	6A	524313277	C	T
OT	TGW2018					wsnp_CAP12_c1226_628910	6A	6A	524833675	G	A
OT	TGW2018					BS00065633_51	6A	6A	526119436	A	G
OT	TGW2018					BS00071708_51	6A	6A	530218616	G	A
OT	TGW2018					BS00066605_51	6A	6A	531521675	C	T
OT	TGW2018					BS00073872_51	6A	6A	531522293	T	C
OT	GWP2017	2	3.606	2.043		Tdurum_contig5352_556	7B	7B	5061909	C	T
OT	GWP2017	3	9.013	3.667		AX-95248379	7B	7B	12717101	G	A
OT	GWP2017	8	39.8	3.272		wsnp_CAP12_c1503_764765	2D	2D	35683548	G	A
OT	GWP2017	9	54.4	4.435		AX-95124335	2D	2D	52232863	A	G
OT	GWP2017					BS00073230_51	2D	2D	64981139	T	C
OT	GWP2017					Kukri_c1016_2269	2D	2D	67231055	G	A
OT	GWP2017					BS00081578_51	2D	2D	67552771	G	T
OT	GWP2017					Kukri_rep_c114322_506	2D	2D	67967477	C	A
OT	GWP2017					BS00106937_51	2D	2D	68733875	G	A
OT	GWP2017					BS00062864_51	2D	2D	69251572	T	C
OT	GWP2017					Kukri_c4790_1174	2D	2D	69504821	T	C
OT	GWP2017					BobWhite_c47086_539	2D	2D	69508943	G	A
OT	GWP2017					AX-94855970	2D	2D	71760947	T	C
OT	GWP2017					BS00080749_51	2D	2D	72171416	C	A
OT	GWP2017					Excalibur_c2887_131	2D	2D	73019372	T	C
OT	GWP2017	10	59.32	4.47		BS00022211_51	2D		73023868	T	G
OT	GWP2017					Excalibur_c22315_894	2D	2D	73101193	T	C
OT	GWP2017	11	59.92	4.412		AX-94966893	2D	2B	107117717	A	G
OT	GWP2017					BS00065147_51	2D	2D	181596828	A	G
OT	GWP2017					AX-94884342	2D	N/A	N/A	T	C
OT	GWP2017					BS00065701_51	2D	3D		A	G
OT	GWP2017					wsnp_Ex_c6400_11123059	2D	na		C	T
OT	GWP2017					IAAV691	2D	2B		C	T

## Sheet: Table_S5_10Y_gwas
Table S5. Results of genome-wide association analysis (GWAS) for grain yield based on Panel 1. The table presents marker-trait associations identified across multiple years (2005-2014), including marker name, significance level (p-value), proportion of phenotypic variance explained (markerR2), chromosome location, and physical position according to the IWGSC RefSeq v1.1 wheat genome assembly (bp).
Trait+Year	Marker	p-value	markerR2	Chrromosome	Position RefSeq v1.1, bp
Yield_2011	BobWhite_c14141_197	0.000623126	0.148765	1A	527961515
Yield_2006	Tdurum_contig11077_122	0.000108273	0.156275	1A	551982071
Yield_2005, Yield_2007	BS00089524_51	1.4898e-05	0.219186	1B	15448174
Yield_2007	Kukri_c38845_821	0.000145154	0.175849	1B	15449284
Yield_2007, Yield_2005	BS00011695_51	2.45665e-05	0.21298	1B	15745280
Yield_2007	Ku_c31363_2165	0.000728623	0.146082	1B	17356526
Yield_2007	RAC875_c37934_225	0.000766105	0.145281	1B	28560898
Yield_2007	BS00073034_51	0.000731162	0.144837	1B	136645783
Yield_2007	IAAV3828	0.000431515	0.154179	1B	209130194
Yield_2007	Kukri_c14968_674	0.000431515	0.154179	1B	213910990
Yield_2007	Excalibur_rep_c68921_433	0.000431515	0.154179	1B	228170384
Yield_2012	Excalibur_rep_c103109_88	0.000755287	0.137241	1B	520522472
Yield_2012	Tdurum_contig50473_889	0.00040645	0.145958	1B	521225037
Yield_2008	BS00068083_51	0.000779179	0.127124	1B	546273019
Yield_2009	RAC875_rep_c109215_398	0.000226188	0.141035	1B	548896001
Yield_2007, Yield_2010	BS00023071_51	9.76008e-05	0.19413	1B	599340375
Yield_2014	wsnp_Ku_c13952_22097895	0.000396847	0.172984	1B	677945611
Yield_2011	wsnp_Ku_c13952_22097856	0.000420871	0.1686	1B	687413752
Yield_2011, Yield_2009	BS00027006_51	0.000400858	0.155129	1B	687720392
Yield_2009	Excalibur_c25640_110	0.000663635	0.151612	1B	687802286
Yield_2011	Tdurum_contig51922_676	0.000907372	0.140314	1B	688231131
Yield_2009	Excalibur_c43567_679	0.000105758	0.182157	1D	4827221
Yield_2009	BS00096470_51	5.29546e-05	0.163515	1D	5357562
Yield_2013	BS00083146_51	0.000976627	0.145028	2A	59323183
Yield_2010	BobWhite_c47086_539	0.000850862	0.13856	2A	69330365
Yield_2008	Kukri_c27673_289	0.000448763	0.140552	2B	17787267
Yield_2007	Excalibur_c25043_357	3.49775e-05	0.201	2B	797328180
Yield_2011	Excalibur_c9248_771	0.000126042	0.199094	2D	108922281
Yield_2011	wsnp_Ex_c14595_22634031	0.000117168	0.188273	2D	109069812
Yield_2011	Excalibur_c45094_602	0.00065639	0.16115	2D	109392201
Yield_2011	wsnp_Ex_rep_c67671_66332423	0.000314546	0.159491	2D	156507775
Yield_2011	BS00034245_51	0.000245076	0.163955	2D	159340605
Yield_2011	GENE-1313_319	0.000195793	0.174204	2D	159687423
Yield_2011	TA003872-0714	0.00013098	0.175045	2D	293142212
Yield_2012	IAAV3900	2.97673e-05	0.189904	3A	534176243
Yield_2012	GENE-4795_75	0.000368011	0.14648	3A	556455904
Yield_2011	Excalibur_c16569_765	0.000213365	0.150517	3A	740352226
Yield_2012	RAC875_c37608_216	0.000585169	0.146137	3B	175093539
Yield_2011	BS00073411_51	0.000621864	0.147164	3B	829197922
Yield_2012, Yield_2014	Tdurum_contig59603_74	2.24308e-05	0.192451	4A	9929366
Yield_2007	wsnp_Ex_c53906_56983000	0.000579498	0.151455	4A	584276126
Yield_2007	Ex_c53906_571	0.000706207	0.146856	4A	584276443
Yield_2012	wsnp_Ex_c42815_49298013	0.000653317	0.135222	4A	585688297
Yield_2012	wsnp_Ku_c4342_7887834	0.000796294	0.135871	4A	606365954
Yield_2012	RAC875_c21369_425	0.000764536	0.134033	4A	606365906
Yield_2011	BS00089968_51	0.000327656	0.158758	5A	450555664
Yield_2011	RAC875_c232_1895	0.000598609	0.147859	5A	478896763
Yield_2011	wsnp_Ra_c29586_38941556	0.000332455	0.158497	5A	568269162
Yield_2006	wsnp_CAP11_c1506_840951	0.000999646	0.153049	5A	609872899
Yield_2006	BobWhite_c17045_186	0.000300386	0.171044	5A	666742904
Yield_2012	Excalibur_c1954_930	0.000724779	0.13768	5A	680503201
Yield_2012	wsnp_Ex_c2171_4072995	0.000132968	0.164996	5A	708441267
Yield_2011	BS00062280_51	1.02025e-05	0.187884	5B	10060238
Yield_2007	wsnp_Ex_c3874_7036132	0.000935366	0.150279	5B	691128926
Yield_2006	wsnp_Ku_c5228_9318604	0.000986905	0.1461	5D	548367495
Yield_2005	BS00090073_51	0.000240719	0.171475	6A	23877913
Yield_2005	Excalibur_rep_c76289_85	0.000840726	0.146265	6A	23723607
Yield_2009	Excalibur_c4361_309	0.000632901	0.149606	6A	145140891
Yield_2011	RAC875_c49136_59	0.0008505	0.141434	6A	526019624
Yield_2005	wsnp_Ex_c13188_20825019	0.000760896	0.149211	6A	611297443
Yield_2005	wsnp_Ex_c4480_8055475	1.61765e-05	0.217766	6A	611487043
Yield_2005	Excalibur_rep_c113131_624	1.21684e-05	0.22473	6A	611564852
Yield_2005	wsnp_Ex_c4480_8056013	1.61765e-05	0.217766	6A	611487998
Yield_2005	Kukri_c11902_580	1.61765e-05	0.217766	6A	611491408
Yield_2005	RAC875_c3928_422	3.19344e-06	0.25011	6A	611858446
Yield_2005	BobWhite_c36339_821	4.64763e-05	0.169239	6A	596175435
Yield_2005	GENE-3965_8	6.13781e-05	0.163153	6A	613357933
Yield_2005	Ra_c16172_309	7.88371e-06	0.230067	6A	613245413
Yield_2005	wsnp_Ex_c29648_38653281	0.000982081	0.143313	6A	613482331
Yield_2005	wsnp_Ex_c28973_38050204	0.000239538	0.173485	6A	613485927
Yield_2005	Ex_c28973_935	0.000982081	0.143313	6A	613486945
Yield_2005	Kukri_rep_c70558_246	0.000982081	0.143313	6A	613487041
Yield_2005	wsnp_Ex_c28973_38050756	0.000982081	0.143313	6A	613486992
Yield_2011	wsnp_Ex_rep_c115803_95396724	0.000380622	0.156063	6B	25256390
Yield_2012	Kukri_c10377_112	0.000797227	0.134798	6B	28160502
Yield_2012	IAAV8967	0.000216856	0.15596	6B	121783547
Yield_2012	Kukri_c39151_460	0.000216856	0.15596	6B	121790131
Yield_2012	BobWhite_c10614_157	0.000298762	0.148304	6B	123910741
Yield_2012	wsnp_JD_c18284_16822042	0.000335504	0.14638	6B	123911150
Yield_2012	RAC875_rep_c99895_112	5.98934e-05	0.182155	6B	123912163
Yield_2005	wsnp_CV776265A_Ta_2_1	0.000112691	0.190018	6B	651010529
Yield_2005	GENE-4566_348	0.000159752	0.179293	6B	651411545
Yield_2005	Kukri_c3292_670	0.000486149	0.158114	6B	651418760
Yield_2013	wsnp_CAP12_c720_382116	0.000311046	0.166749	6D	3445365
Yield_2010	BobWhite_rep_c52808_186	0.00033686	0.15983	6D	4775161
Yield_2010	Excalibur_rep_c99143_422	5.26104e-05	0.157523	6D	5059183
Yield_2010	BS00023055_51	0.000327038	0.158687	7A	41959689
Yield_2007	RFL_Contig854_2253	0.000334103	0.143217	7A	50019852
Yield_2012	BS00111112_51	0.000497272	0.142635	7A	67671389
Yield_2012	GENE-4660_123	0.000498695	0.142586	7A	68848348
Yield_2006	CAP8_c8768_51	0.00062681	0.157981	7A	519133978
Yield_2006	wsnp_Ex_c1395_2672221	0.000523354	0.160158	7A	519169331
Yield_2006	RAC875_c5549_149	0.000523354	0.160158	7A	519172764
Yield_2012	Tdurum_contig56175_791	0.000947291	0.135042	7A	641425673
Yield_2006	CAP7_c7296_88	0.000759878	0.15116	7A	642736822
Yield_2006	tplb0036a12_207	0.000288596	0.169629	7A	643084055
Yield_2014	Kukri_c3734_438	0.000696586	0.15464	7B	1255742

## Sheet: Table_S6_10y_loci
Table S6. Linkage disequilibrium-based clusters of SNP markers associated with grain yield and GWE identified in Panel 1 across 10 years of evaluation. The table presents groups of significant markers in high LD, their chromosomal locations, and corresponding physical intervals based on the IWGSC RefSeq v1.1 wheat genome assembly (bp).
Trait	Marker	Chr	Position on RefSeq v1.1
Panel1_Yield_10Y	BS00089524_51, Kukri_c38845_821, BS00011695_51, Ku_c31363_2165, RAC875_c37934_225	1B	15448174	28560898
Panel1_Yield_10Y	BS00073034_51, IAAV3828, Kukri_c14968_674, Excalibur_rep_c68921_433	1B	136645783	228170384
Panel1_Yield_10Y	Excalibur_rep_c103109_88, Tdurum_contig50473_889	1B	520522472	521225037
Panel1_Yield_10Y	wsnp_Ku_c13952_22097895, wsnp_Ku_c13952_22097856, BS00027006_51, Excalibur_c25640_110, Tdurum_contig51922_676	1B	677945611	688231131
Panel1_Yield_10Y	Excalibur_c43567_679, BS00096470_51	1D	4827221	5357562
Panel1_Yield_10Y	Excalibur_c9248_771, wsnp_Ex_c14595_22634031, Excalibur_c45094_602	2D	108922281	109392201
Panel1_Yield_10Y	wsnp_Ex_rep_c67671_66332423, BS00034245_51, GENE-1313_319	2D	156507775	159687423
Panel1_Yield_10Y	wsnp_Ex_c53906_56983000, Ex_c53906_571	4A	584276126	584276443
Panel1_Yield_10Y	wsnp_Ku_c4342_7887834, RAC875_c21369_425	4A	606365954	606365906
Panel1_Yield_10Y	BS00090073_51, Excalibur_rep_c76289_85	6A	23723607	23877913
Panel1_Yield_10Y	Excalibur_c4361_309, RAC875_c49136_59	6A	145140891	526019624
Panel1_Yield_10Y	wsnp_Ex_c13188_20825019, wsnp_Ex_c4480_8055475, Excalibur_rep_c113131_624, wsnp_Ex_c4480_8056013, Kukri_c11902_580, RAC875_c3928_422	6A	611297443	611858446
Panel1_Yield_10Y	BobWhite_c36339_821, GENE-3965_8, Ra_c16172_309	6A	596175435	613357933
Panel1_Yield_10Y	wsnp_Ex_c29648_38653281, wsnp_Ex_c28973_38050204, Ex_c28973_935, Kukri_rep_c70558_246, wsnp_Ex_c28973_38050756	6A	613482331	613487041
Panel1_Yield_10Y	IAAV8967, Kukri_c39151_460, BobWhite_c10614_157, wsnp_JD_c18284_16822042, RAC875_rep_c99895_112	6B	121783547	123912163
Panel1_Yield_10Y	wsnp_CV776265A_Ta_2_1, GENE-4566_348, Kukri_c3292_670	6B	651010529	651418760
Panel1_Yield_10Y	BobWhite_rep_c52808_186, Excalibur_rep_c99143_422	6D	4775161	5059183
Panel1_Yield_10Y	BS00111112_51, GENE-4660_123	7A	67671389	68848348
Panel1_Yield_10Y	CAP8_c8768_51, wsnp_Ex_c1395_2672221, RAC875_c5549_149	7A	519133978	519172764
Panel1_Yield_10Y	CAP7_c7296_88, tplb0036a12_207	7A	642736822	643084055
Trait	Marker	Chr
Panel1_GWE_10Y	Tdurum_contig19102_84, Ra_c23839_884, Tdurum_contig46780_203, BobWhite_c1318_691, RAC875_c5796_424, BS00038929_51, BS00075663_51	1B	367440133	424077157
Panel1_GWE_10Y	BS00010696_51, BobWhite_c3833_815, RAC875_rep_c73777_485, BS00096882_51, wsnp_Ra_c10658_17500498	2A	688619409	712554181
Panel1_GWE_10Y	RAC875_c8045_231, Excalibur_rep_c111672_114, BobWhite_c16735_131, wsnp_JD_c9251_10121369, wsnp_Ex_c15985_24399118, Ex_c10478_746, BobWhite_c34233_205, wsnp_JD_c29301_23358365Ex_c10478_746, BobWhite_c34233_205, wsnp_JD_c29301_23358365	2B	199763097	460823239
Panel1_GWE_10Y	wsnp_JD_c12346_12606967, Tdurum_contig9214_279	2B	746036545	746101705
Panel1_GWE_10Y	Kukri_rep_c70479_411, Ku_c53625_627	3A	517665011	561118800
Panel1_GWE_10Y	JD_c581_466, BobWhite_c11327_185, BS00110021_51	4A	713519501	714295183
Panel1_GWE_10Y	Kukri_c26905_392, BS00022366_51	4B	657825672
Panel1_GWE_10Y	wsnp_Ex_c16963_25554400, Excalibur_c54941_571, BobWhite_c27885_197, wsnp_BM134363A_Ta_2_4	5A	480289027	485841347

## Sheet: Table_S7_10y_gwe_gwas
Table S7. Results of genome-wide association analysis (GWAS) for GWE based on Panel 1. The table presents marker-trait associations identified across multiple years (2005-2014), including marker name, significance level (p-value), proportion of phenotypic variance explained (markerR2), chromosome location, and physical position according to the IWGSC RefSeq v1.1 wheat genome assembly (bp).
Trait+Year	Marker	p-value	MarkerR2	Chr	Pos
GWE_2014	Excalibur_c82557_201	0.000720066	0.179211	1A	9123021
GWE_2012	Excalibur_c11941_675	0.000727053	0.17546	1A	23966845
GWE_2009	Tdurum_contig19102_84	2.40606e-05	0.278466	1A	279839080
GWE_2009	Ra_c23839_884	0.000322899	0.199736	1B	367440133
GWE_2009	Tdurum_contig46780_203	2.15077e-05	0.279198	1B	387306212
GWE_2009	BobWhite_c1318_691	0.000322899	0.199736	1B	394410991
GWE_2009	RAC875_c5796_424	0.000321714	0.199836	1B	423960992
GWE_2009	BS00038929_51	0.000321714	0.199836	1B	424076032
GWE_2009	BS00075663_51	0.000321714	0.199836	1B	424077157
GWE_2009	wsnp_Ex_c4774_8519623	1.19922e-05	0.298738	1B	660721986
GWE_2012	Kukri_c45607_199	0.000370763	0.205478	1D	10383122
GWE_2009	wsnp_Ex_c36049_44083089	4.06123e-05	0.212002	2A	2877573
GWE_2009	BS00010696_51	0.000227695	0.210946	2A	688619409
GWE_2009	BobWhite_c3833_815	0.000397502	0.196094	2A	692850242
GWE_2009	RAC875_rep_c73777_485	0.00099039	0.170786	2A	696922934
GWE_2009	BS00096882_51	1.91574e-05	0.279629	2A	700955081
GWE_2009	wsnp_Ra_c10658_17500498	0.000693991	0.255805	2A	712554181
GWE_2009	RFL_Contig1863_250	0.000454574	0.19188	2B	26563731
GWE_2014	RAC875_c8045_231	0.000679724	0.179956	2B	199763097
GWE_2014	Excalibur_rep_c111672_114	0.000660834	0.183595	2B	423661778
GWE_2014	BobWhite_c16735_131	0.000472671	0.189773	2B	442569615
GWE_2014	wsnp_JD_c9251_10121369	0.000472671	0.189773	2B	442796823
GWE_2014	wsnp_Ex_c15985_24399118	0.000472671	0.189773	2B	445683734
GWE_2014	Ex_c10478_746	0.000462401	0.193415	2B	453028482
GWE_2014	BobWhite_c34233_205	0.000462401	0.193415	2B	453272756
GWE_2014	wsnp_JD_c29301_23358365	0.000305461	0.201684	2B	460823239
GWE_2010	wsnp_JD_c12346_12606967	0.000914612	0.183263	2B	746036545
GWE_2010	Tdurum_contig9214_279	0.000678965	0.186431	2B	746101705
GWE_2012	Excalibur_c48871_625	0.000433269	0.189142	2D	641232527
GWE_2014	Kukri_rep_c89183_282	0.000469449	0.189958	3A	8686070
GWE_2014	Kukri_rep_c70479_411	0.00072427	0.178249	3A	517665011
GWE_2014	Ku_c53625_627	0.000442783	0.196083	3A	561118800
GWE_2009	wsnp_Ex_c19372_28313727	0.000808698	0.175347	3B	69818409
GWE_2011	Kukri_c7860_911	0.000868148	0.176986	3B	815046504
GWE_2012	wsnp_Ex_rep_c67145_65628860	0.000695797	0.177855	4A	38367252
GWE_2011	JD_c581_466	0.000343355	0.202595	4A	713519501
GWE_2011	BobWhite_c11327_185	0.000343355	0.202595	4A	713522883
GWE_2011	BS00110021_51	0.000594174	0.187386	4A	714295183
GWE_2009	Kukri_c26905_392	8.86079e-05	0.235636	4B	657825672
GWE_2009	BS00022366_51	0.00012142	0.226787	Un	Un
GWE_2011	BS00106571_51	0.000768797	0.180778	4D	455764100
GWE_2009	wsnp_Ex_c16963_25554400	0.000829387	0.174243	5A	480289027
GWE_2009	Excalibur_c54941_571	0.000960136	0.132281	5A	485829959
GWE_2009	BobWhite_c27885_197	0.000817402	0.174632	5A	485841347
GWE_2009	wsnp_BM134363A_Ta_2_4	1.66716e-05	0.283702	7A	642023250
GWE_2013	tplb0037d04_2122	0.000903082	0.177888	5A	573647469
GWE_2007	IAAV2401	5.27353e-05	0.261974	5A	657383715
GWE_2008	IAAV7226	0.000114908	0.225188	5B	542953002
GWE_2007	Kukri_rep_c104648_106	0.000897062	0.173927	6A	33954841
GWE_2010	Excalibur_rep_c99143_422	0.000670146	0.145904	6D	5059183
GWE_2009	TA001144-0714	0.000626065	0.187505	6D	9973090
GWE_2007	wsnp_Ex_c15341_23591761	0.000749836	0.178768	7A	634959759
GWE_2012	RAC875_c3361_2093	0.00077601	0.173613	7B	643354790
GWE_2012	wsnp_JD_c17128_16056425	0.000855981	0.170842	7B	706812487
GWE_2012	BobWhite_c986_285	0.000335038	0.196043	7D	5336936
GWE_2008	IAAV5220	0.000943616	0.171454	7D	623541677
GWE_2011	BS00022611_51	0.000308131	0.206623	Un	Un

## Sheet: Table_S8_GWAS_2y
Table S8. Results of genome-wide association analysis (GWAS) for GNE, GWE and TGW based on Panel 1. The table presents marker-trait associations identified across two years (2017-2018), including marker name, significance level (p-value), proportion of phenotypic variance explained (markerR2), chromosome location, and physical position according to the IWGSC RefSeq v1.1 wheat genome assembly (bp).
Trait+Year	Marker	Chr	Pos	p-value	MarkerR2
GNE_2017	RAC875_c113582_346	1A	10053032	0.000319261	0.168308
GNE_2017	RAC875_c37934_225	1A	20977339	0.000111164	0.166928
GNE_2017	Ex_c64327_523	1A	21040526	4.61792e-05	0.130196
TGW_2018	wsnp_Ex_c44049_50205904	1A	337678214	0.000769942	0.134299
GWE_2017	BobWhite_rep_c66032_270	1A	444126941	0.000808123	0.14275
GNE_2017	TA001473-0980	1B	90993316	0.000348962	0.264816
GNE_2017	Excalibur_c89515_95	1B	119683299	0.000714874	0.0702254
TGW_2018	wsnp_Ex_c11976_19193550	1B	109729572	0.000368392	0.146852
GWE_2017	Kukri_c147_1620	1B	212429619	0.000195986	0.0174397
GWE_2017	Excalibur_c6497_535	1B	278473822	0.000574456	0.161375
GWE_2017	Kukri_c8143_355	1B	581201904	0.000922039	0.0967751
GWE_2017	BS00022775_51	1B	604553178	0.000499006	0.0820729
GWE_2017	Excalibur_rep_c107047_469	1B	603302206	0.000570421	0.14252
GWE_2017	wsnp_Ku_c7266_12551048	1D	408242402	0.000668491	0.132059
TGW_2018	BS00066188_51	1D	75858405	0.000875069	0.114096
GWE_2018	Excalibur_c17250_104	2B	6263172	0.000534448	0.138689
TGW_2018	RAC875_c65419_229	2D	61234399	3.94619e-05	0.155096
TGW_2018	Excalibur_c20175_370	2D	60947875	0.000188484	0.158075
TGW_2018	wsnp_Ex_c1944_3664205	2D	61234041	0.000224652	0.155153
TGW_2018	RAC875_c57_1178	2D	61234113	0.000188484	0.158075
TGW_2018	wsnp_Ex_c10272_16842803	3A	176558241	0.000265633	0.153966
TGW_2018	RAC875_c66892_58	3A	177862218	0.000514378	0.158601
GWE_2018	Tdurum_contig38751_317	3A	737210291	0.000918789	0.136955
GWE_2018	Excalibur_c77321_69	3A	737299604	0.000738657	0.13441
GNE_2017	Ku_c12191_1123	3A	737800229	0.000539425	0.379768
TGW_2018	Tdurum_contig31235_99	3A	739397133	0.000609926	0.137297
GWE_2018	GENE-1549_110	3D	526049413	1.28179e-05	0.198268
TGW_2017	wsnp_Ex_c16175_24619793	4A	609805217	0.00064574	0.130089
TGW_2018	wsnp_Ex_c16175_24619793	4A	609805217	0.000443919	0.140801
GWE_2018	wsnp_Ex_c16175_24619793	4A	609805217	0.000143136	0.159717
TGW_2018	TA002682-0717	4A	624370873	1.9341e-05	0.200044
GWE_2018	TA002682-0717	4A	624370873	0.0004038	0.145108
GNE_2017	BS00109813_51	4B	603144691	0.00046112	0.178542
TGW_2018	BobWhite_c14304_687	4D	487671767	0.000416969	0.148389
TGW_2018	IACX8002	5A	485201217	0.000159195	0.160875
TGW_2017	BS00009531_51	5A	485841480	0.000258658	0.158418
TGW_2018	BS00009531_51	5A	485841480	5.6972e-05	0.176339
GNE_2017	Excalibur_c1208_72	5A	502219469	0.000706611	0.186372
GNE_2018	Excalibur_c1208_72	5A	502219469	0.000257139	0.166634
GWE_2017	BS00063973_51	5A	610181992	7.39657e-05	0.129119
GNE_2017	GENE-2725_217	5A	665614145	0.000380974	0.127243
GNE_2018	TA002756-0960	5B	558342531	0.000764705	0.147884
GWE_2017	BobWhite_c45848_120	5B	580733104	0.000322133	0.130944
TGW_2018	wsnp_Ex_c7196_12357989	5B	679347026	0.000293006	0.150707
GWE_2018	wsnp_Ex_c7196_12357989	5B	679347026	0.000204339	0.154344
TGW_2018	wsnp_JD_c8978_9893945	5B	679347037	0.000179867	0.164586
GWE_2018	wsnp_JD_c8978_9893945	5B	679347037	0.000872501	0.133315
TGW_2018	BobWhite_c6685_1922	5B	679347894	0.000300577	0.150278
GWE_2018	BobWhite_c6685_1922	5B	679347894	0.000975158	0.128244
TGW_2018	Kukri_rep_c109463_264	5B	679815170	9.02227e-05	0.170208
TGW_2018	BS00018740_51	5B	680336648	5.12979e-05	0.18424
GWE_2018	wsnp_Ex_rep_c68491_67318138	5D	539222709	0.00056179	0.140472
GWE_2018	wsnp_Ku_rep_c69659_69084797	6A	13076529	0.000909552	0.129428
TGW_2018	TA001855-0472	6A	592475446	0.000743111	0.135124
GNE_2018	JD_c6831_221	6A	609379804	0.000865999	0.144162
GNE_2017	Excalibur_c20459_1081	6A	609449361	0.000531507	0.276489
GNE_2017	Excalibur_rep_c67100_1541	6A	609451989	2.92787e-05	0.323665
GNE_2018	Excalibur_rep_c67100_1541	6A	609451989	2.40802e-05	0.208637
GWE_2018	Excalibur_rep_c67100_1541	6A	609451989	0.000215449	0.153475
GNE_2017	Excalibur_rep_c69054_795	6A	609452972	0.000582032	0.280465
GNE_2018	Excalibur_rep_c69054_795	6A	609452972	0.000440737	0.157808
GWE_2018	Excalibur_rep_c69054_795	6A	609452972	0.000969014	0.128757
GNE_2018	BS00057487_51	6A	610406660	0.000865999	0.144162
GNE_2017	wsnp_Ex_c2325_4355706	6A	615455259	0.000118665	0.244163
GNE_2018	wsnp_Ex_c2325_4355706	6A	615455259	0.00040506	0.160848
GWE_2018	Tdurum_contig42643_194	6A	615812883	0.000979085	0.1325
GWE_2018	RAC875_c6429_55	6A	614165794	0.000715397	0.137703
GNE_2018	CAP7_c10772_156	6B	3384271	0.000769685	0.148013
GNE_2018	BobWhite_rep_c49333_223	6B	3384972	0.000568361	0.15395
GNE_2017	Tdurum_contig62941_85	6B	40283261	0.00021166	0.194577
GNE_2018	Tdurum_contig62941_85	6B	40283261	0.000776383	0.15086
GNE_2017	BS00084314_51	6B	115945779	0.000467239	0.346698
GWE_2017	Tdurum_contig11126_182	6B	149616924	0.000297983	0.148191
GNE_2017	Tdurum_contig51676_120	6B	151133584	0.000206428	0.132636
GWE_2017	Tdurum_contig51676_120	6B	151133584	4.35344e-05	0.156039
GWE_2017	BS00073879_51	6B	151375665	0.000220287	0.150184
GWE_2017	Kukri_c49233_594	6B	188189531	0.000216037	0.12621
GWE_2017	IACX8906	6B	188189624	0.000181676	0.132148
GWE_2017	RAC875_c43581_280	6B	199014751	0.000197275	0.132077
GWE_2017	Tdurum_contig30403_411	6B	199015524	0.000381001	0.132101
GWE_2017	BS00066902_51	6B	225178068	2.15366e-05	0.110778
GWE_2017	BS00045761_51	6B	227070523	5.53528e-05	0.133686
GWE_2017	BS00038162_51	6B	235533926	9.16918e-05	0.126611
GWE_2017	RAC875_c5041_328	6B	236571147	0.000112524	0.132101
GNE_2017	Excalibur_c31379_71	6B	653212377	0.000103462	0.195284
GNE_2018	Excalibur_c31379_71	6B	653212377	2.84291e-05	0.205769
GNE_2018	BS00034554_51	6B	688302682	0.000755835	0.148356
GNE_2017	GENE-4008_395	6B	713973503	0.000221915	0.292563
GNE_2018	GENE-4008_395	6B	713973503	0.000141775	0.177418
GNE_2018	IACX7895	6D	24262027	0.000631331	0.127111
GNE_2017	wsnp_Ku_c4299_7814936	7A	9753583	0.000854988	0.173013
GNE_2017	RAC875_c41169_68	7A	10194063	0.000949643	0.184375
GNE_2018	RAC875_c41169_68	7A	10194063	0.000664602	0.150116
GWE_2017	BS00091891_51	7A	77435026	0.000443156	0.122527
GNE_2017	Tdurum_contig44261_127	7B	72996437	0.000689466	0.308046
GWE_2017	wsnp_Ex_c11813_18968198	7D	451050865	5.23838e-05	0.266733
GWE_2017	IAAV5907	7D	571717661	0.000900673	0.294382
GWE_2018	IAAV5907	7D	571717661	0.000412429	0.14711

## Sheet: Table_S9_Panel2_stat
Table S9. Descriptive statistics of GNE, GWE and TGW in Panel 2, evaluated in 2022-2024 and as multi-year means. The table presents mean, standard deviation (SD), minimum and maximum values, median, skewness, kurtosis, and results of the Shapiro–Wilk normality test (W and p-value).
Trait		Mean	SD	Min	Max	Median	Skewness	Kurtosis	Shapiro_W	p_value
Grain weight per ear, g 2022	Panel2_GWE_2022	0.867764	0.187192	0.409015	1.35967	0.837035	0.263563	2.57874	0.98569	0.00527851
Grain weight per ear, g 2023	Panel2_GWE_2023	0.713748	0.124723	0.348945	1.04645	0.704296	0.0958029	2.97504	0.995975	0.653727
Grain weight per ear, g 2024	Panel2_GWE_2024	0.980195	0.187922	0.558788	1.75605	0.975	0.472401	3.92695	0.983157	0.00152892
Grain weight per ear, g mean	Panel2_GWE_mean	0.853878	0.117858	0.566691	1.25716	0.852645	0.397656	3.45724	0.987485	0.011747
Grain number per ear, n 2022	Panel2_GNE_2022	21.4191	4.43709	10.2866	35.5342	20.9892	0.279925	2.73962	0.991957	0.113807
Grain number per ear, n 2023	Panel2_GNE_2023	22.4038	3.29289	12.2013	33.4	22.3192	0.0890208	3.33705	0.995885	0.637095
Grain number per ear, n 2024	Panel2_GNE_2024	33.6888	5.73535	19.3913	50.4941	33.3819	0.192646	3.00015	0.995115	0.476668
Grain number per ear, n mean	Panel2_GNE_mean	25.859	3.10214	18.6653	35.3693	25.8891	0.207892	2.98736	0.994271	0.332705
Thousand-grain weight, g 2022	Panel2_TGW_2022	40.6333	3.47713	30	50.6	41	-0.140299	3.03532	0.996624	0.796337
Thousand-grain weight, g 2023	Panel2_TGW_2023	35.5904	3.24223	27	44.7	35.4	0.0124635	3.03053	0.996332	0.730128
Thousand-grain weight, g 2024	Panel2_TGW_2024	29.1834	3.34689	20.9	38.1	29	0.188321	2.76766	0.992446	0.139805
Thousand-grain weight, g mean	Panel2_TGW_mean	35.1143	2.77981	27.55	42.2667	35.3625	-0.15717	2.70424	0.99387	0.277186
Yield, c/ha 2022	Panel2_Yield_2022	392.449	71.224	189.23	601.85	393.635	0.0184742	2.73403	0.997346	0.918104
Yield, c/ha 2023	Panel2_Yield_2023	441.056	52.7663	260.95	593.325	443.325	-0.281631	3.44368	0.99217	0.121957
Yield, c/ha 2024	Panel2_Yield_2024	451.71	51.6618	307.72	609.975	457.63	-0.295285	3.03872	0.989048	0.0254551
Yield, c/ha mean	Panel2_Yield_mean	428.469	41.8045	303.61	542.152	428.277	0.0934209	2.84774	0.996598	0.785185

## Sheet: Table_S10_markers
Table S10. Summary results of marker-trait association validation for selected SNP markers in Panel 2. “-” – indicates non amplified KASP markers, “.” – indicates absence of significant association, PA – allele with positive effect, according to the association analysis of Panel2, * - p-value < 0.05, ** - p-value < 0.01, *** - p-value < 0.001
SNP	Chr	Position, RefSeq v1.1, bp	PA	GWE				GNE				TGW				Yield
				2022	2023	2024	mean	2022	2023	2024	mean	2022	2023	2024	mean	2022	2023	2024	mean
Excalibur_c20175_370	2D	60947875		-	-	-	-	-	-	-	-	-	-	-	-	-	-	-	-
wsnp_Ex_c1944_3664205	2D	61234041		.	.	.	.	.	.	.	.	.	.	.	.	.	.	.	.
RAC875_c65419_229	2D	61234349		.	.	.	.	.	.	.	.	.	.	.	.	.	.	.	.
wsnp_Ex_c14595_22634031	2D	109069812		-	-	-	-	-	-	-	-	-	-	-	-	-	-	-	-
GENE-1313_319	2D	159687423	C	*	.	.	.	.	.	.	.	.	.	.	.	.	.	.	.
wsnp_Ex_c53906_56983000	4A	584276126	T	.	.	.	.	.	.	.	*	*	.	.	.	.	.	**	.
wsnp_Ex_c16175_24619793	4A	609805217	G	*	.	*	**	.	.	.	.	***	***	**	***	.	.	.	.
BobWhite_c17045_186	5A	666742904		-	-	-	-	-	-	-	-	-	-	-	-	-	-	-	-
wsnp_Ex_c2171_4072995	5A	708441267	G	.	.	**	.	.	**	*	**	**	***	***	***	*	.	.	.
wsnp_Ku_c5228_9318604	5D	548367495		-	-	-	-	-	-	-	-	-	-	-	-	-	-	-	-
Excalibur_rep_c113131_624	6A	611564852	G	.	*	.	.	.	.	.	.	.	.	.	.	.	.	.	.
Excalibur_c31379_71	6B	653212377		.	.	.	.	.	.	.	.	.	.	.	.	.	.	.	.
BS00034554_51	6B	688302682	T	.	.	*	.	.	.	.	.	*	**	***	**	*	**	.	**
BS00023055_51	7A	41959689	T	.	*	.	*	.	.	.	.	.	.	.	.	**	***	.	*
RFL_Contig854_2253	7A	50019852		-	-	-	-	-	-	-	-	-	-	-	-	-	-	-	-
GENE-4660_123	7A	68848348		-	-	-	-	-	-	-	-	-	-	-	-	-	-	-	-

[truncated: 2 more sheets: Table_S11_assoc_stat, Table_S12]
